# Supplementary material for: Can billing codes accurately identify rapidly progressing stage 3 and stage 4 chronic kidney disease patients: a diagnostic test study
Source: BMC Nephrol. 2019 Jul 12;20:260. doi: 10.1186/s12882-019-1429-4 (PMC6625058; doi:10.1186/s12882-019-1429-4)
Supplement: Supplementary file 1 — Tables S1. Contains additional supporting tables not directly relevant to the manuscript. (XLSX 15 kb) [file 12882_2019_1429_MOESM1_ESM.xlsx]

## Sheet: ST1
	Supplemental Table 1.
	Sample size breakdown
		Sub-totals		eGFR-CKD / ICD-CKD
		eGFR-CKD	ICD-CKD	Yes/Yes	Yes/No	No/Yes	No/No
	Rapid Progressors	323	604	89	234	537	10067
	Overall	28762	14657	9249	19513	5408	182359
	Stage 3	23802	5205	3442	20360	1763	190964
	Stage 4	4234	1437	956	3278	481	211814
	Stage 5	726	342	218	508	124	215679
	2016/2017 ICD-10 Sample	12308	24017	6991	5317	17026	116075
	Abbreviations: ICD, International Classification of Diseases; eGFR, estimated glomerular filtration rate; CKD, chronic kidney disease

## Sheet: ST2
	Supplemental Table 2.
	Performance measures for ICD-codes against eGFR-based Diagnosis
		Progression Performance
		Measure	Mean	Lower 95%	Upper 95%
		Sensitivity	25.7	21.02	30.83
		Specificity	95.09	94.66	95.49
		Positive Predictive Value	13.74	11.1	16.75
		Negative Predictive Value	97.68	97.37	97.96
		Overall Performance (2007 - 2014)
		Measure	Mean	Lower 95%	Upper 95%
		Sensitivity	32.16	31.62	32.7
		Specificity	97.12	97.04	97.2
		Positive Predictive Value	63.1	62.32	63.88
		Negative Predictive Value	90.33	90.2	90.46
		Overall Performance (2016 - 2017)
		Measure	Mean	Lower 95%	Upper 95%
		Sensitivity	29.11	28.53	29.68
		Specificity	95.62	95.5	95.74
		Positive Predictive Value	56.8	55.93	57.68
		Negative Predictive Value	87.21	97.03	97.39
		Stage-Stratified Performance
		Measure	Mean	Lower 95%	Upper 95%
	Stage 3	Sensitivity	24.68	24.13	25.23
		Specificity	95.44	95.35	95.54
		Positive Predictive Value	40.08	39.28	40.88
		Negative Predictive Value	91.12	90.99	91.24
	Stage 4	Sensitivity	64.1	62.63	65.55
		Specificity	94.37	94.28	94.47
		Positive Predictive Value	18.52	17.89	19.15
		Negative Predictive Value	99.25	99.21	99.28
	Stage 5	Sensitivity	91.05	88.73	93.02
		Specificity	93.51	93.41	93.62
		Positive Predictive Value	4.51	4.18	4.86
		Negative Predictive Value	99.97	99.96	99.98
	Abbreviations: ICD, International Classification of Diseases; eGFR, estimated glomerular filtration rate

## Sheet: ST3
	Supplemental Table 3.
	ROC curve analysis results
		Variable	AUC	Lower 95%	Upper 95%	P-Value
	Progression Sample	Proteinuria	0.5691	0.5556	0.5826	<0.0001
		Diabetes	0.5829	0.5647	0.6011	<0.0001
		CHF	0.529	0.5149	0.5431	<0.0001
		Other Heart Issues	0.5286	0.5106	0.5465	0.0018
		Hypertension	0.518	0.508	0.528	0.0004
		Gender	0.5498	0.5315	0.5682	<0.0001
		Elderly Age	0.509	0.493	0.5249	0.27
	Overall CKD Sample	Proteinuria	0.5474	0.5454	0.5493	<0.0001
		Diabetes	0.5779	0.5747	0.5811	<0.0001
		CHF	0.581	0.5784	0.5836	<0.0001
		Other Heart Issues	0.5513	0.5486	0.554	<0.0001
		Hypertension	0.5822	0.5801	0.5844	<0.0001
		Gender	0.5426	0.5394	0.5457	<0.0001
		Elderly Age	0.7077	0.7047	0.7107	<0.0001
	Abbreviations: ROC, receiver operating characteristic
